# Supplementary material for: Repeat‐associated non‐AUG translation in C9orf72‐ALS/FTD is driven by neuronal excitation and stress
Source: EMBO Mol Med. 2019 Jan 7;11(2):e9423. doi: 10.15252/emmm.201809423 (PMC6365928; doi:10.15252/emmm.201809423)
Supplement: Supplementary file 5 — Dataset EV1 [file EMMM-11-e9423-s005.zip]

Archive with 9 entries (8 files):
- emmm201809423-sup-0005-DatasetEV1/
- emmm201809423-sup-0005-DatasetEV1/Dataset_EV1_LEGEND.txt
- emmm201809423-sup-0005-DatasetEV1/pAAVS1_NES-mIFP-mIFP-NES_V2.0.dna
- emmm201809423-sup-0005-DatasetEV1/pcDNA3.0-C9Ex1a-Int1a-ORF1-Dendra2-HA_(GA)_v2.dna
- emmm201809423-sup-0005-DatasetEV1/pcDNA3.0-C9Ex1a-Int1a-ORF2-Dendra2-HA_(GP).dna
- emmm201809423-sup-0005-DatasetEV1/pcDNA3.0-C9Ex1a-Int1a-ORF3-Dendra2-HA_(GR).dna
- emmm201809423-sup-0005-DatasetEV1/pcDNA3.OriR-C9Ex1a-Int1a-ORF1-Dendra2-HA(PA)_v2.dna
- emmm201809423-sup-0005-DatasetEV1/pcDNA3.OriR-C9Ex1a-Int1a-ORF2-Dendra2-HA(PR)_v2dna.dna
- emmm201809423-sup-0005-DatasetEV1/pcDNA3.OriR-C9Ex1a-Int1a-ORF3-Dendra2-HA(PG)_v2.dna
