# Supplementary material for: Repeat‐associated non‐AUG translation in C9orf72‐ALS/FTD is driven by neuronal excitation and stress
Source: EMBO Mol Med. 2019 Jan 7;11(2):e9423. doi: 10.15252/emmm.201809423 (PMC6365928; doi:10.15252/emmm.201809423)
Supplement: Supplementary file 5 — Dataset EV1 [file EMMM-11-e9423-s005.zip › emmm201809423-sup-0005-DatasetEV1/Dataset_EV1_LEGEND.txt]

Dataset EV1. Sequence data of plasmids generated in this study
