# Supplementary material for: Repeat‐associated non‐AUG translation in C9orf72‐ALS/FTD is driven by neuronal excitation and stress
Source: EMBO Mol Med. 2019 Jan 7;11(2):e9423. doi: 10.15252/emmm.201809423 (PMC6365928; doi:10.15252/emmm.201809423)
Supplement: Supplementary file 6 — Source Data for Expanded View [file EMMM-11-e9423-s010.zip]

Archive with 8 entries (7 files):
- emmm201809423-sup-0010-SDataEV/
- emmm201809423-sup-0010-SDataEV/.DS_Store
- emmm201809423-sup-0010-SDataEV/source_data_for_fig_1B_and_EV_1B.pdf
- emmm201809423-sup-0010-SDataEV/source_data_for_fig_1C_and_EV1C.pdf
- emmm201809423-sup-0010-SDataEV/source_data_for_fig_5_and_EV7A.pdf
- emmm201809423-sup-0010-SDataEV/source_data_for_fig_EV1F.pdf
- emmm201809423-sup-0010-SDataEV/source_data_for_fig_EV7B.pdf
- emmm201809423-sup-0010-SDataEV/source_file_for_EV3.pdf
